# Supplementary material for: Effects of bensulfuron-methyl residue on photosynthesis and chlorophyll fluorescence in leaves of cucumber seedlings
Source: PLoS One. 2019 Apr 23;14(4):e0215486. doi: 10.1371/journal.pone.0215486 (PMC6478280; doi:10.1371/journal.pone.0215486)
Supplement: S1 Data — (XLSX) [file pone.0215486.s001.xlsx]

## Sheet: Fig2 raw data
	BSM concentration （μg/kg）	shoot length				mean	SD
	0	14.91	15.52	15.738	15.38	15.387	0.3505	a
	6.25	12.42	14.25	14.331	13.67	13.6678	0.8824	ab
	12.5	11.23	12.76	13.49	12.49	12.4925	0.9417	b
	25	11.43	12.49	13.335	12.42	12.4188	0.7794	b
	50	11.634	12.85	12.22	12.23	12.2335	0.4965	b
	100	8.07	9.14	9.99	9.06	9.065	0.7856	c
	200	6.592	8.68	9.961	8.41	8.4108	1.3885	c
	BSM concentration （μg/kg）	root length				mean	SD
	0	10.6	8.07	7.069	7.87	8.4025	1.5274	a
	6.25	10.16	7.245	7.42	7.16	7.9975	1.4457	a
	12.5	9.81	7.15	7.05	6.77	7.695	1.4191	ab
	25	9.7	8.25	4.01	8.05	7.5025	2.4417	ab
	50	5.83	4.52	5.89	5.61	5.4625	0.6398	bc
	100	5.72	4.4	5.48	5.56	5.29	0.6017	bc
	200	4.86	4.27	4.283	4.29	4.425	0.2901	c
	BSM concentration （μg/kg）	shoot dry mass				mean	SD
	0	0.112	0.115	0.078	0.106	0.1028	0.0169	a
	6.25	0.1216	0.1192	0.0916	0.072	0.1011	0.0237	a
	12.5	0.1083	0.1038	0.0961	0.097	0.1013	0.0058	a
	25	0.0984	0.0956	0.0875	0.093	0.0936	0.0046	a
	50	0.1017	0.09845	0.0911	0.0786	0.0925	0.0103	a
	100	0.0574333	0.0632333	0.0603333	0.06	0.0602	0.0024	b
	200	0.0666	0.0591333	0.0516667	0.059	0.0591	0.0061	b
	BSM concentration （μg/kg）	root dry mass				mean	SD
	0	0.0112	0.0108	0.0159	0.01	0.012	0.0027	a
	6.25	0.0117	0.0113	0.0197	0.0094	0.013	0.0046	a
	12.5	0.0109	0.0145	0.0083	0.01	0.0109	0.0026	ab
	25	0.0106167	0.0128	0.00986667	0.01	0.0108	0.0014	ab
	50	0.00993333	0.00983333	0.00988333	0.009	0.0096	0.0004	ab
	100	0.0079	0.00823333	0.00806667	0.008	0.0081	0.0001	b
	200	0.0081	0.0065	0.0082	0.0082	0.0078	0.0008	b
	BSM concentration （μg/kg）	total dry mass				mean	SD
	0	0.103717	0.1378	0.103967	0.115161	0.1145	0.0189	a
	6.25	0.103267	0.09815	0.141	0.114139	0.1135	0.0249	a
	12.5	0.112533	0.122533	0.102533	0.112533	0.1123	0.0099	a
	25	0.110283	0.104967	0.0974	0.104217	0.1032	0.0077	a
	50	0.113733	0.102283	0.0909833	0.102333	0.1023	0.0117	a
	100	0.0653333	0.0714667	0.0684	0.0684	0.068	0.0024	b
	200	0.0751333	0.0659667	0.05935	0.0668167	0.0675	0.0079	b
	BSM concentration （μg/kg）	root/shoot				mean	SD
	0	0.0949351	0.117	0.144	0.118	0.1185	0.02	ab
	6.25	0.097	0.078	0.102	0.092	0.0923	0.0103	b
	12.5	0.11	0.106	0.082	0.099	0.0992	0.0124	b
	25	0.108	0.106	0.116	0.111	0.1102	0.0043	ab
	50	0.119	0.091	0.116	0.104	0.1075	0.0128	ab
	100	0.138	0.129	0.133702	0.134	0.1337	0.0037	a
	200	0.128128	0.11	0.151	0.133	0.1305	0.0169	a

## Sheet: Fig3 raw data
	BSM concentration （μg/kg）	Pn				mean	SD
	0	6.61	6.71	5.05	5.416	5.9465	0.8383	a
	25	6.51	5.67	3.96	3.76	4.975	1.3349	a
	50	3.54	3.82	3.65	2.1	3.2775	0.7934	b
	100	2.58	1.914	2.13	2.88	2.376	0.4357	bc
	200	1.96	1.94	1.42	1.22	1.635	0.3729	c
	BSM concentration （μg/kg）	Rd				mean	SD
	0	0.24	0.3	0.11	0.18	0.2075	0.0814	c
	25	0.28	0.3	0.29	0.275	0.2863	0.0111	b
	50	0.362	0.34	0.31	0.326	0.3345	0.0221	b
	100	0.508	0.519	0.451	0.419	0.4743	0.0474	a
	200	0.58	0.53	0.45	0.52	0.52	0.0535	a
	BSM concentration （μg/kg）	gs				mean	SD
	0	0.083	0.051	0.079	0.068	0.0703	0.0143	a
	25	0.048	0.052	0.069	0.044	0.0532	0.011	ab
	50	0.043	0.023	0.032	0.062	0.04	0.0168	b
	100	0.009	0.024	0.0154	0.017	0.0164	0.0062	c
	200	0.01	0.012	0.015	0.0112	0.012	0.0021	c
	BSM concentration （μg/kg）	Tr				mean	SD
	0	1.72	1.81	1.3	1.32	1.5375	0.2654	a
	25	1.2	1.01	1.04	1.55	1.2	0.2478	ab
	50	0.63	0.73	1.32	0.81	0.8725	0.3073	b
	100	0.22	0.33	0.4	0.5	0.3625	0.1179	c
	200	0.254	0.32	0.33	0.256	0.29	0.0406	c

## Sheet: Fig 4 raw data
	BSM concentration （μg/kg）	Fv/Fm				mean	SD
	0	0.795	0.791	0.795	0.792	0.7933	0.0021	a
	25	0.761	0.759	0.776	0.757	0.7633	0.0087	b
	50	0.765	0.771	0.761	0.767	0.766	0.0042	b
	100	0.774	0.755	0.758	0.754	0.7603	0.0093	b
	200	0.758	0.762	0.758	0.758	0.759	0.002	b
	BSM concentration （μg/kg）	Fo				mean	SD
	0	263.75	265.02	267.88	258.12	263.692	4.0969	b
	25	299.53	301.54	307.63	290.24	299.735	7.2062	a
	50	280.45	295.81	316.15	332.25	306.165	22.7201	a
	100	298.18	305.75	313.94	316.96	308.707	8.4668	a
	200	300.02	305.42	303.92	313.68	305.76	5.7496	a
	BSM concentration （μg/kg）	ΦPSII				mean	SD
	0	0.487	0.513	0.559	0.573	0.533	0.04	a
	25	0.513	0.573	0.519	0.448	0.5133	0.0512	a
	50	0.415	0.396	0.423	0.442	0.419	0.0191	b
	100	0.346	0.334	0.399	0.413	0.373	0.0388	b
	200	0.366	0.358	0.342	0.398	0.366	0.0236	b
	BSM concentration （μg/kg）	qP				mean	SD
	0	0.771	0.736	0.833	0.784	0.781	0.0402	a
	25	0.751	0.819	0.726	0.7	0.749	0.0511	ab
	50	0.69	0.703	0.726	0.749	0.717	0.026	ab
	100	0.624	0.681	0.754	0.717	0.694	0.0554	b
	200	0.701	0.641	0.715	0.699	0.689	0.0328	b
	BSM concentration （μg/kg）	ETR				mean	SD
	0	42.93	45.25	49.31	50.47	46.99	3.5121	a
	25	45	50.35	45.52	39.06	44.9825	4.6251	a
	50	35.95	34.3	36.64	38.19	36.27	1.6131	b
	100	30.14	29.33	34.75	35.62	32.46	3.1838	b
	200	33.74	33.14	33.23	34.73	33.71	0.7295	b
	BSM concentration （μg/kg）	SPAD				mean	SD
	0	37.7	35.6	33.7	35.9	35.725	1.6378	a
	25	30.05	31.7	31.3333	30.7	30.95	0.7	b
	50	31.7667	29.1333	27.9	30.5	29.825	1.6919	b
	100	31.8333	26.7	28.9	30.3	29.425	2.1685	b
	200	23.1	28.7	24.3	26.2	25.575	2.4432	c

## Sheet: Fig5 raw data
	BSM concentration （μg/kg）	P				mean
	0	47.8	55.1	57	53.3	53.3
	25	46.4	58.3	49.1	51.1	51.225
	50	40.4	44.5	40.9	41.7	41.875
	100	33.9	42.7	34.9	37.3	37.2
	200	38.5	38.9	33.2	37.5	37.025
	BSM concentration （μg/kg）	D				mean
	0	34.1	31.2	30	31.7	31.75
	25	40.9	29.6	35.4	35.1	35.25
	50	42.2	40.7	41.4	41.5	41.45
	100	46.5	42.2	45.1	44.9	44.675
	200	44	46.3	47.1	45.7	45.775
	BSM concentration （μg/kg）	E				mean
	0	18	13.1	13.5	14.8	14.85
	25	17.6	12.7	14.5	14.7	14.875
	50	16.2	17.9	14.2	15.8	16.025
	100	19.6	14	16.9	16.7	16.8
	200	12.8	19.2	16.2	16.5	16.175
